# Supplementary material for: Appropriateness of Percutaneous Coronary Interventions: A Systematic Review and Meta-Analysis
Source: J Cardiovasc Dev Dis. 2023 Feb 21;10(3):93. doi: 10.3390/jcdd10030093 (PMC10057990; doi:10.3390/jcdd10030093)
Supplement: Supplementary file 1 [file jcdd-10-00093-s001.zip]

Archive with 1 entries (1 files):
- jcdd-2193990-supplementary.pdf
